# Supplementary material for: Physiological Changes and Transposition of Insertion Sequences in the dps-Double-Knockout Mutant of Deinococcus geothermalis
Source: Int J Mol Sci. 2026 Jan 26;27(3):1238. doi: 10.3390/ijms27031238 (PMC12898284; doi:10.3390/ijms27031238)
Supplement: Supplementary file 1 [file ijms-27-01238-s001.zip]

Archive with 4 entries (4 files):
- Figure S1.pdf
- Table S1..xlsx
- Table S2..xlsx
- Table S3..xlsx
