# Supplementary material for: Physiological Changes and Transposition of Insertion Sequences in the dps-Double-Knockout Mutant of Deinococcus geothermalis
Source: Int J Mol Sci. 2026 Jan 26;27(3):1238. doi: 10.3390/ijms27031238 (PMC12898284; doi:10.3390/ijms27031238)
Supplement: Supplementary file 1 [file ijms-27-01238-s001.zip › Table S1..xlsx]

## Sheet: Sheet1
Table S1. List of the heatmap oxidative stress response-related genes without H2O2 treatment in both single mutants or DK mutant based on WT. Colors indicate generally up- (red) or down-(blue) regulated fold change intensity.
	Fold change			Annotation
Gene	s0257 /dgeoWT	s0281 /dgeoWT	s57_81 /dgeoWT	Gene Symbol	Product
Dgeo_2772	0.805303	1.44425	1.28437	trxB	thioredoxin-disulfide reductase
Dgeo_2729	0.986065	1.13574	0.982849	DGEO_RS01370	peroxiredoxin
Dgeo_2728	0.819975	0.899874	2.46927	DGEO_RS01375	catalase
Dgeo_2583	1.52884	2.57461	1.66501	DGEO_RS02080	glutaredoxin family protein
Dgeo_2518	0.497312	0.8944	0.826326	trxC	thioredoxin TrxC
Dgeo_0122	1.58228	0.711244	0.664101	DGEO_RS03205	peroxiredoxin
Dgeo_0207	0.915856	1.09345	1.82547	DGEO_RS03640	SUF system NifU family Fe-S cluster assembly protein
Dgeo_0281	0.611539	0.000196261	0.00153482	DGEO_RS04020	DNA starvation/stationary phase protection protein
Dgeo_0323	2.13973	0.541827	0.422515	DGEO_RS04245	iron-sulfur cluster assembly accessory protein
Dgeo_0332	1.13294	0.791203	0.605832	DGEO_RS04305	manganese-dependent inorganic pyrophosphatase
Dgeo_0446	0.864962	0.712896	0.938117	DGEO_RS04900	organic hydroperoxide resistance protein
Dgeo_0472	0.702406	0.912601	0.546417	sufD	Fe-S cluster assembly protein SufD
Dgeo_0473	0.678477	0.862248	0.537923	sufB	Fe-S cluster assembly protein SufB
Dgeo_0474	0.691359	0.729987	0.444567	sufC	Fe-S cluster assembly ATPase SufC
Dgeo_0523	1.09565	0.730301	0.817371	DGEO_RS05285	phytoene/squalene synthase family protein
Dgeo_0524	1.0801	0.989161	1.03437	crtI	phytoene desaturase family protein
Dgeo_0526	0.95443	0.485073	0.571664	DGEO_RS05300	OsmC family protein
Dgeo_0532	1.3784	1.28242	0.859891	DGEO_RS05330	metal ABC transporter permease
Dgeo_0533	1.40941	1.42296	0.670154	DGEO_RS05335	metal ABC transporter ATP-binding protein
Dgeo_0534	1.68847	1.70057	1.39449	DGEO_RS05340	zinc ABC transporter substrate-binding protein
Dgeo_0553	1.11795	1.29893	1.29352	hslO	Hsp33 family molecular chaperone HslO
Dgeo_0729	1.9171	1.05895	0.967109	DGEO_RS06360	glutaredoxin family protein
Dgeo_0830	1.01076	0.662943	0.914883	sodA	superoxide dismutase [Mn]
Dgeo_0867	2.82063	0.327583	0.578204	DGEO_RS07045	cation diffusion facilitator family transporter
Dgeo_0877	0.86556	2.01787	1.67511	msrP	protein-methionine-sulfoxide reductase catalytic subunit MsrP
Dgeo_0878	0.947428	1.07116	1.04379	DGEO_RS07100	sulfoxide reductase heme-binding subunit YedZ
Dgeo_0990	0.922989	0.680846	0.674441	DGEO_RS07665	peroxiredoxin
Dgeo_1099	0.933428	0.906254	0.79036	bshA	N-acetyl-alpha-D-glucosaminyl L-malate synthase BshA
.	1.05887	1.07887	0.950238	DGEO_RS09000	peroxiredoxin
Dgeo_1268	0.92184	1.07045	0.846294	DGEO_RS09015	OsmC family protein
Dgeo_1276	0.756885	1.25669	1.26136	bshC	bacillithiol biosynthesis cysteine-adding enzyme BshC
Dgeo_1446	1.29108	1.26684	1.34454	DGEO_RS09940	peroxidase-related enzyme
Dgeo_1464	0.981613	1.20885	1.09449	DGEO_RS10030	DUF2847 family protein
Dgeo_1508	1.43965	1.27791	1.36384	DGEO_RS10260	glutaredoxin family protein
Dgeo_1576	1.55296	1.05723	1.11064	trxB	thioredoxin-disulfide reductase
Dgeo_1618	1.36471	0.851577	0.92221	DGEO_RS10825	polyprenyl synthetase family protein
Dgeo_1776	0.944508	1.10164	1.46676	DGEO_RS11630	thioredoxin
Dgeo_1829	0.54471	0.664542	0.624294	DGEO_RS11905	putative metal-dependent hydrolase
Dgeo_1837	0.883941	0.428194	0.571131	trxA	thioredoxin
Dgeo_1952	1.16731	1.01719	0.91527	DGEO_RS12535	cysteine desulfurase family protein
Dgeo_2072	1.09496	0.584226	0.542422	msrB	peptide-methionine (R)-S-oxide reductase MsrB
Dgeo_2073	1.55189	0.912098	0.568044	DGEO_RS13170	DsbA family oxidoreductase
Dgeo_2207	0.581874	1.07686	0.728121	DGEO_RS13840	SufE family protein
Dgeo_2247	1.05222	0.700693	0.74832	DGEO_RS14055	polyphosphate kinase 2 family protein
Dgeo_2305	1.03612	0.752459	0.801937	bshB1	bacillithiol biosynthesis deacetylase BshB1
Dgeo_2306	0.966596	0.745395	0.723736	DGEO_RS14355	NAD(P)/FAD-dependent oxidoreductase
Dgeo_2309	0.78564	0.770898	1.18078	DGEO_RS14370	carotenoid biosynthesis protein
Dgeo_2310	0.924359	0.776758	0.762559	DGEO_RS14375	NAD(P)/FAD-dependent oxidoreductase
Dgeo_2331	0.642411	0.823415	0.605228	DGEO_RS14485	YpdA family putative bacillithiol disulfide reductase
