# Supplementary material for: Physiological Changes and Transposition of Insertion Sequences in the dps-Double-Knockout Mutant of Deinococcus geothermalis
Source: Int J Mol Sci. 2026 Jan 26;27(3):1238. doi: 10.3390/ijms27031238 (PMC12898284; doi:10.3390/ijms27031238)
Supplement: Supplementary file 1 [file ijms-27-01238-s001.zip › Table S2..xlsx]

## Sheet: all_up
Table S2. List of the Venn diagram genes without H2O2 treatment in both single mutants or DK mutant based on WT. The up- or down-regulated genes were selected ≥ 2.0-fold or ≤ 0.5-fold, respectively
	Fold change			Annotation
Gene	s0257 /dgeoWT	s0281 /dgeoWT	s57_81 /dgeoWT	Gene Symbol	Product
Dgeo_2692	2.88929	5.87626	3.05462	xylA	xylose isomerase
Dgeo_1459	63.9307	27.5905	25.1376	DGEO_RS10005	DUF421 domain-containing protein

## Sheet: 57_5781_up
Filter: 2		Fold change			Annotation
ID	Gene	s0257 /dgeoWT	s0281 /dgeoWT	s57_81 /dgeoWT	Gene Symbol	Product
258	Dgeo_1928	2.58152	1.89673	2.98099	cydB	MDR family MFS transporter
2662

## Sheet: 57_5781_down
	Fold change			Annotation
Gene	s0257 /dgeoWT	s0281 /dgeoWT	s57_81 /dgeoWT	Gene Symbol	Product
Dgeo_0369	0.398534	0.412597	0.242197	DGEO_RS04490	GNAT family N-acetyltransferase
DGEO_RS17110	0.121005	0.591084	0.121005	DGEO_RS17110	IS3 family transposase

## Sheet: 81_5781_up
	Fold change			Annotation
Gene	s0257 /dgeoWT	s0281 /dgeoWT	s57_81 /dgeoWT	Gene Symbol	Product
Dgeo_2751	1.34691	2.02302	2.48107	DGEO_RS01260	bifunctional metallophosphatase/5'-nucleotidase
Dgeo_2691	1.54226	3.17144	2.39752	xylB	xylulokinase
Dgeo_0078	1.13225	3.4733	2.69264	DGEO_RS02975	GNAT family N-acetyltransferase
Dgeo_0457	2.86703	4.06571	5.23685	DGEO_RS04955	S8 family serine peptidase

## Sheet: 81_5781_down
	Fold change			Annotation
Gene	s0257 /dgeoWT	s0281 /dgeoWT	s57_81 /dgeoWT	Gene Symbol	Product
Dgeo_0281	0.611539	0.000196261	0.00153482	DGEO_RS04020	DNA starvation/stationary phase protection protein
Dgeo_0571	1.01168	0.450462	0.498852	DGEO_RS05530	DUF2171 domain-containing protein
Dgeo_1279	0.502182	0.332183	0.30809	DGEO_RS09070	universal stress protein
Dgeo_1454	0.794991	0.338494	0.379253	DGEO_RS09980	DUF2382 domain-containing protein
Dgeo_1476	0.807605	0.487693	0.489938	DGEO_RS10090	Gfo/Idh/MocA family oxidoreductase
Dgeo_1617	0.862339	0.427087	0.419964	DGEO_RS10820	VTT domain-containing protein
Dgeo_1651	0.839971	0.488058	0.486434	DGEO_RS10990	hypothetical protein
Dgeo_2080	0.892662	0.38603	0.359456	DGEO_RS13200	CBS domain-containing protein
Dgeo_2115	0.945824	0.448262	0.492952	DGEO_RS13375	neutral zinc metallopeptidase
Dgeo_2187	0.70877	0.419623	0.352473	DGEO_RS13740	GNAT family N-acetyltransferase
DGEO_RS16785	1.03964	0.42352	0.403216	DGEO_RS16785	hypothetical protein

## Sheet: 57_down
	Fold change			Annotation
Gene	s0257 /dgeoWT	s0281 /dgeoWT	s57_81 /dgeoWT	Gene Symbol	Product
DGEO_RS16975	0.438046	1.10639	0.983679	DGEO_RS16975	DUF4158 domain-containing protein

## Sheet: 57_up
	Fold change			Annotation
Gene	s0257 /dgeoWT	s0281 /dgeoWT	s57_81 /dgeoWT	Gene Symbol	Product
Dgeo_1460	74.0753	54.3457	36.5176	DGEO_RS01225	hypothetical protein
DGEO_RS01230	3.96937	1.76217	1.36804	DGEO_RS01230	hypothetical protein

## Sheet: 81_up
	Fold change			Annotation
Gene	s0257 /dgeoWT	s0281 /dgeoWT	s57_81 /dgeoWT	Gene Symbol	Product
Dgeo_2432	0.813783	2.06777	1.52829	DGEO_RS00235	DUF11 domain-containing protein
Dgeo_2424	1.60095	2.56975	1.37861	DGEO_RS00270	branched-chain amino acid ABC transporter permease
Dgeo_2414	0.88554	4.3804	2.71429	DGEO_RS00320	hypothetical protein
Dgeo_2411	1.92911	2.06143	1.54086	DGEO_RS00335	ABC transporter substrate-binding protein
Dgeo_2410	1.46879	2.64427	2.42193	DGEO_RS00340	FAD-binding protein
Dgeo_2395	1.03414	2.53925	1.85753	DGEO_RS00415	N-acetylmannosamine-6-phosphate 2-epimerase
Dgeo_2840	1.35793	2.85025	2.26956	DGEO_RS00840	LysR family transcriptional regulator
Dgeo_2822	1.13777	2.27594	1.74203	DGEO_RS00930	MurR/RpiR family transcriptional regulator
Dgeo_2821	1.21116	2.75069	1.91161	DGEO_RS00935	sugar ABC transporter substrate-binding protein
Dgeo_2780	1.5842	2.02338	1.47657	DGEO_RS01120	glycoside hydrolase family 3 protein
Dgeo_2774	0.686478	2.16297	0.95421	DGEO_RS01150	metalloregulator ArsR/SmtB family transcription factor
Dgeo_2768	1.38329	2.30639	1.78536	DGEO_RS01180	arsenate reductase ArsC
Dgeo_2726	1.4463	2.34717	1.83851	DGEO_RS01385	ABC transporter substrate-binding protein
Dgeo_2724	1.14523	2.3458	1.68425	DGEO_RS01395	carbohydrate ABC transporter permease
Dgeo_2695	1.38436	2.04078	0.873608	DGEO_RS01545	sugar ABC transporter permease
Dgeo_2694	0.929326	2.41152	0.799618	DGEO_RS01550	carbohydrate ABC transporter permease
Dgeo_2693	1.80095	3.63317	1.83548	DGEO_RS01555	cellulase family glycosylhydrolase
Dgeo_2690	1.86355	2.6844	1.42057	DGEO_RS01570	glycoside hydrolase family 52 protein
Dgeo_2653	1.47883	2.61991	1.96887	DGEO_RS01740	glycosyltransferase family 2 protein
Dgeo_2549	1.89871	2.61893	1.82731	DGEO_RS02240	metalloregulator ArsR/SmtB family transcription factor
Dgeo_0631	0.574539	3.3739	1.86893	DGEO_RS05840	SPOR domain-containing protein
Dgeo_0632	0.866634	2.58533	1.87808	DGEO_RS05845	tetratricopeptide repeat protein
Dgeo_1319	1.70008	2.28938	1.93141	rpe	ribulose-phosphate 3-epimerase
Dgeo_1822	2.07095	2.33991	2.98225	DGEO_RS11870	hypothetical protein
Dgeo_1907	1.23826	2.76563	2.51079	gcvP	aminomethyl-transferring glycine dehydrogenase
Dgeo_2136	1.12109	2.14493	1.54088	DGEO_RS13480	CinA family nicotinamide mononucleotide deamidase-related protein
Dgeo_2714	1.03315	2.02614	1.66623	DGEO_RS15990	RNA-guided endonuclease TnpB family protein
Dgeo_2394	1.90284	3.61721	2.15081	DGEO_RS16720	IS630-like element ISDge17 family transposase
.	1.04324	2.21256	1.09068	DGEO_RS16855	VOC family protein
Dgeo_2476	1.2047	2.23074	1.96151	DGEO_RS17030	ParB/RepB/Spo0J family partition protein

## Sheet: 81_down
	Fold change			Annotation
Gene	s0257 /dgeoWT	s0281 /dgeoWT	s57_81 /dgeoWT	Gene Symbol	Product
Dgeo_0210	0.81679	0.499784	0.516132	DGEO_RS03655	FAD-dependent oxidoreductase
Dgeo_0526	0.95443	0.485073	0.571664	DGEO_RS05300	OsmC family protein
Dgeo_0568	1.05299	0.464383	0.726566	DGEO_RS05515	EamA family transporter
Dgeo_1222	0.939528	0.420477	0.52349	DGEO_RS08795	hypothetical protein
Dgeo_1837	0.883941	0.428194	0.571131	trxA	thioredoxin
Dgeo_2346	1.06634	0.390317	0.587442	DGEO_RS14560	hypothetical protein

## Sheet: 5781_up
	Fold change			Annotation
Gene	s0257 /dgeoWT	s0281 /dgeoWT	s57_81 /dgeoWT	Gene Symbol	Product
Dgeo_2523	1.11168	1.01372	3.19732	DGEO_RS02355	aquaporin family protein
Dgeo_0605	1.0312	2.83268	2.21973	tatA	twin-arginine translocase TatA/TatE family subunit
Dgeo_0734	1.01989	2.16802	2.33391	DGEO_RS06385	branched-chain amino acid ABC transporter permease
Dgeo_0909	2.23259	2.59241	2.56633	DGEO_RS07255	NADH-quinone oxidoreductase subunit A
Dgeo_1947	1.05321	2.81898	2.93184	DGEO_RS12510	molybdopterin-dependent oxidoreductase
Dgeo_2326	1.41472	1.60434	2.0155	DGEO_RS14460	AIM24 family protein
DGEO_RS16500	1.57418	2.19527	3.01139	DGEO_RS16500	hypothetical protein

[truncated: 1 more sheets: 5781_down]
