# Supplementary material for: Physiological Changes and Transposition of Insertion Sequences in the dps-Double-Knockout Mutant of Deinococcus geothermalis
Source: Int J Mol Sci. 2026 Jan 26;27(3):1238. doi: 10.3390/ijms27031238 (PMC12898284; doi:10.3390/ijms27031238)
Supplement: Supplementary file 1 [file ijms-27-01238-s001.zip › Table S3..xlsx]

## Sheet: Sheet1
Table S3. Read statistical information and list of primer sequences for construction and confirmation of deletion of target genes and qRT-PCR analysis.
	Sample	Total Read	Processed_read	Uniquely_mapped_reads_rate	Multiple_mapped_reads_rate	Overall_reads_mapping_rate	GC(%)	Q20(%)	Q30(%)
1	dgeoWT	44703410	21215664	0.5549	0.4047	0.9596	57.97	97.3	92.92
2	dgeoWT_H	49487150	23492805	0.3413	0.6166	0.9579	56.68	97.45	93.19
3	s0257	44356856	20899314	0.6858	0.264	0.9498	58.61	97.12	92.6
4	s0257_H	38186056	18013517	0.3178	0.6265	0.9443	56.74	97.45	93.16
5	s0281	53698102	25630307	0.3563	0.6075	0.9639	56.49	97.63	93.54
6	s0281_H	41957158	19931289	0.2549	0.6933	0.9482	55.88	97.35	93.03
7	s57_81	38389978	17828702	0.3408	0.5753	0.9161	56.16	97.18	92.73
8	s57_81_H	43473614	20714211	0.2143	0.7617	0.976	56.1	97.52	93.32

## Sheet: Sheet2
Purpose	Primer name	Sequence
Construction of dps-DK	0257_LF_KpnI	AAGGTACCTATCGCCATAAGCTCTAA
Construction of dps-DK	0257_LR_SalI	AAGTCGACGCTCCAATTGTGGATTAA
Construction of dps-DK	0257_RF_XbalI	AATCTAGAAAGAACTCCTTGACGTCGT
Construction of dps-DK	0257_RR_PstI	AACTGCAGGGTTTTGGAAACTGCTTTA
Construction of dps-DK	0281_LF_KpnI	AAGGTACCACGCTCCCCTTTCACAT
Construction of dps-DK	0281_LR_XhoI	AACTCGAGTTTAGCGTTGTGCAGGTGCC
Construction of dps-DK	0281_RF_BamHI	AAGGATCCTCAACCAGCTGGTTATTCACCGT
Construction of dps-DK	0281_RR_PstI	AACTGCAGTCGAACCGCTCTCCCTGTTT
IS elements detection	dgeo_0523_F	GAAAACGTGACGTTCGCCAC
IS elements detection	dgeo_0523_R	GAGAAAGAGAGCGGTGCAGAA
IS elements detection	dgeo_0524_F	CTTTGGCTGGTCTGGACTCG
IS elements detection	dgeo_0524_R	CGAACTCCTGAACGACGAGG
qRT-PCR	dgeo_2728_F	TGGGTAAACGACAAAGGCGA
qRT-PCR	dgeo_2728_R	TGTCAGATTGCGAATGCCCT
qRT-PCR	dgeo_1459_F	TGGGCAATGATTTCTCGCTG
qRT-PCR	dgeo_1459_R	TCCAGAGCGAAAGGCCAATA
qRT-PCR	dgeo_1460_F	TGACCTTCAGTCCTACAGCA
qRT-PCR	dgeo_1460_R	GGAGTCTGGTTCTGGGATGA
qRT-PCR	dgeo_0519_F	GTACCGTACCCTCAAGCTG
qRT-PCR	dgeo_0519_R	CCGGTGCAGGAAAAGTG
qRT-PCR	dgeo_2141_F	GGTGTACCGCACATTGGAC
qRT-PCR	dgeo_2141_R	TTGTAGTCGTAGCGGGTGG
qRT-PCR	dgeo_2727_F	CCTCAAGATCTTCAGCGAGC
qRT-PCR	dgeo_2727_R	CGAGTGCGGCTCAAGATT
qRT-PCR	dgeo_2501_F	GCAGCTTGTGGACATGGTT
qRT-PCR	dgeo_2501_R	GGCTTCCTCGCTCTGTTT
qRT-PCR	dgeo_0175_F	AGATCGCCAAGACGCAGATT
qRT-PCR	dgeo_0175_R	GATGGTGTCGAGGATCGTG
qRT-PCR	dgeo_1692_F	GTGGCCATCACCGTCTTCG
qRT-PCR	dgeo_1692_R	GCGTCCTCACTCACAATCAG
qRT-PCR	dgeo_1888_F	GAGACGAGCGCTTTGTGTTTT
qRT-PCR	dgeo_1888_R	GTACGACGTTGGGCGTAAAG
qRT-PCR	dgeo_2711_F	GGTAGGCTCAGTCAGCAAG
qRT-PCR	dgeo_2711_R	GCGGGTGTAGAGCGGTTC
qRT-PCR	dgeo_2840_F	CCAGAACACCTGCTCACCTT
qRT-PCR	dgeo_2840_R	TTGAGCTGGTGAGAGACTGC
